# Supplementary material for: A Novel Predictive Tool for Poor Anticoagulation Control in Patients on Vitamin K Antagonists in Spain: An Exploratory Study
Source: J Clin Med. 2026 Jun 23;15(13):4860. doi: 10.3390/jcm15134860 (PMC13362016; doi:10.3390/jcm15134860)
Supplement: Supplementary file 1 [file jcm-15-04860-s001.zip]

Archive with 1 entries (1 files):
- jcm-4307255-supplementary.pdf
